# Supplementary material for: No genetic association between iron deficiency anemia and ischemic stroke and its subtypes: a bidirectional two-sample Mendelian randomization study
Source: Front Neurol. 2024 Aug 19;15:1408758. doi: 10.3389/fneur.2024.1408758 (PMC11369898; doi:10.3389/fneur.2024.1408758)
Supplement: Supplementary file 1 [file Table_1.XLSX]

## Sheet: TABLE S1
TABLE S1 The characteristic of instrumental variables for the exposure of iron deficiency anemia.
SNP	Effect_allele	Other_allele	EAF	Beta	SE	p-val	R2	F	Note
rs6025	T	C	0.0200734	-0.358862	0.0469963	2.2413e-14	0.000142599	58.3076
rs3130293	A	G	0.635563	0.0804187	0.012326	6.83125e-11	0.000104106	42.5665
rs6467889	G	A	0.931621	-0.129393	0.0227348	1.25988e-08	7.92236e-05	32.392
rs72837036	G	T	0.127003	0.095595	0.0173921	3.87516e-08	7.38897e-05	30.2109
rs75912918	A	G	0.0211701	0.221715	0.0388202	1.12088e-08	7.97792e-05	32.6191
rs147943814	G	C	0.0251397	0.504725	0.0326277	5.59758e-54	0.000584968	239.296
rs141585217	T	C	0.0286702	0.374832	0.0321417	1.99618e-31	0.000332538	135.998
SNP, single nucleotide polymorphism; EAF, effect allele frequency; SE, standard error; p-val, p-value; F, F-statistic.

## Sheet: TABLE S2
TABLE S2 The characteristic of instrumental variables for the exposure of iron deficiency anemia and the outcome of ischemic stroke.
SNP	Effect_allele.exposure	Other_allele.exposure	Effect_allele.outcome	Other_allele.outcome	Beta.exposure	Beta.outcome	EAF.exposure	EAF.outcome	Palindromic	Ambiguous	SE.outcome	p-val.outcome	SE.exposure	p-val.exposure
rs147943814	G	C	G	C	0.504725	-0.0828	0.0251397	0.0194	TRUE	FALSE	0.0398	0.03737	0.0326277	5.59758e-54
rs3130293	A	G	A	G	0.0804187	0.0007	0.635563	0.7175	FALSE	FALSE	0.0153	0.9623	0.012326	6.83125e-11
rs6025	T	C	T	C	-0.358862	-0.048	0.0200734	0.0267	FALSE	FALSE	0.0344	0.1624	0.0469963	2.2413e-14
rs6467889	G	A	G	A	-0.129393	-0.0197	0.931621	0.9054	FALSE	FALSE	0.0181	0.2777	0.0227348	1.25988e-08
rs72837036	G	T	G	T	0.095595	-0.0092	0.127003	0.1637	FALSE	FALSE	0.0142	0.5183	0.0173921	3.87516e-08
rs75912918	A	G	A	G	0.221715	-0.0593	0.0211701	0.0129	FALSE	FALSE	0.1159	0.6091	0.0388202	1.12088e-08
SNP, single nucleotide polymorphism; EAF, effect allele frequency; SE, standard error; p-val, p-value.

## Sheet: TABLE S3
TABLE S3 The characteristic of instrumental variables for the exposure of iron deficiency anemia and the outcome of large artery stroke.
SNP	Effect_allele.exposure	Other_allele.exposure	Effect_allele.outcome	Other_allele.outcome	Beta.exposure	Beta.outcome	EAF.exposure	EAF.outcome	Palindromic	Ambiguous	SE.outcome	p-val.outcome	SE.exposure	p-val.exposure
rs3130293	A	G	A	G	0.0804187	0.0035	0.635563	0.7502	FALSE	FALSE	0.0461	0.9394	0.012326	6.83125e-11
rs6467889	G	A	G	A	-0.129393	-0.0162	0.931621	0.9047	FALSE	FALSE	0.0392	0.6785	0.0227348	1.25988e-08
rs72837036	G	T	G	T	0.095595	0.0197	0.127003	0.1601	FALSE	FALSE	0.0314	0.5304	0.0173921	3.87516e-08
SNP, single nucleotide polymorphism; EAF, effect allele frequency; SE, standard error; p-val, p-value.

## Sheet: TABLE S4
TABLE S4 The characteristic of instrumental variables for the exposure of iron deficiency anemia and the outcome of cardioembolic stroke.
SNP	Effect_allele.exposure	Other_allele.exposure	Effect_allele.outcome	Other_allele.outcome	Beta.exposure	Beta.outcome	EAF.exposure	EAF.outcome	Palindromic	Ambiguous	SE.outcome	p-val.outcome	SE.exposure	p-val.exposure
rs141585217	T	C	T	C	0.374832	0.0579	0.0286702	0.0326	FALSE	FALSE	0.0817	0.4781	0.0321417	1.99618e-31
rs147943814	G	C	G	C	0.504725	-0.0706	0.0251397	0.019	TRUE	FALSE	0.0905	0.4354	0.0326277	5.59758e-54
rs3130293	A	G	A	G	0.0804187	-0.0191	0.635563	0.7267	FALSE	FALSE	0.0282	0.498	0.012326	6.83125e-11
rs6025	T	C	T	C	-0.358862	-0.137	0.0200734	0.027	FALSE	FALSE	0.0765	0.07325	0.0469963	2.2413e-14
rs6467889	G	A	G	A	-0.129393	-0.0311	0.931621	0.9042	FALSE	FALSE	0.0339	0.3596	0.0227348	1.25988e-08
rs72837036	G	T	G	T	0.095595	-0.0146	0.127003	0.1623	FALSE	FALSE	0.0292	0.618	0.0173921	3.87516e-08
rs75912918	A	G	A	G	0.221715	-0.0899	0.0211701	0.0107	FALSE	FALSE	0.2234	0.6874	0.0388202	1.12088e-08
SNP, single nucleotide polymorphism; EAF, effect allele frequency; SE, standard error; p-val, p-value.

## Sheet: TABLE S5
TABLE S5 The characteristic of instrumental variables for the exposure of iron deficiency anemia and the outcome of small vessel stroke.
SNP	Effect_allele.exposure	Other_allele.exposure	Effect_allele.outcome	Other_allele.outcome	Beta.exposure	Beta.outcome	EAF.exposure	EAF.outcome	Palindromic	Ambiguous	SE.outcome	p-val.outcome	SE.exposure	p-val.exposure
rs147943814	G	C	G	C	0.504725	-0.0803	0.0251397	0.0199	TRUE	FALSE	0.0983	0.4141	0.0326277	5.59758e-54
rs3130293	A	G	A	G	0.0804187	0.008	0.635563	0.7174	FALSE	FALSE	0.0333	0.8088	0.012326	6.83125e-11
rs6025	T	C	T	C	-0.358862	-0.1432	0.0200734	0.0267	FALSE	FALSE	0.0859	0.09549	0.0469963	2.2413e-14
rs6467889	G	A	G	A	-0.129393	-0.0132	0.931621	0.9053	FALSE	FALSE	0.0403	0.7442	0.0227348	1.25988e-08
rs72837036	G	T	G	T	0.095595	0.0582	0.127003	0.1682	FALSE	FALSE	0.0323	0.07111	0.0173921	3.87516e-08
rs75912918	A	G	A	G	0.221715	-0.3104	0.0211701	0.0107	FALSE	FALSE	0.2959	0.2941	0.0388202	1.12088e-08
SNP, single nucleotide polymorphism; EAF, effect allele frequency; SE, standard error; p-val, p-value.

## Sheet: TABLE S6
TABLE S6 The characteristic of instrumental variables for the exposure of ischemic stroke.
SNP	Effect_allele	Other_allele	EAF	Beta	SE	p-val	R2	F	Note
rs473238	C	T	0.8674	-0.0831	0.0147	1.651e-08	7.25704e-05	31.957
rs3184504	C	T	0.5278	-0.0779	0.0101	1.229e-14	0.000135082	59.4881	Removed (Significantly associated with red blood cell count and hemoglobin levels)
rs4942561	T	G	0.759	0.0655	0.0116	1.771e-08	7.24034e-05	31.8834
rs2758612	C	T	0.3547	-0.0653	0.0111	3.677e-09	7.85905e-05	34.6082
rs34311906	C	T	0.4024	0.0649	0.0113	1.066e-08	7.49072e-05	32.9861
rs2634074	A	T	0.7877	-0.0941	0.0121	5.905e-15	0.000137332	60.4793
rs2066864	A	G	0.2452	0.0634	0.0115	3.514e-08	6.90203e-05	30.3935
rs11242678	T	C	0.255	0.0723	0.0114	2.703e-10	9.13379e-05	40.2221
rs2107595	A	G	0.1673	0.0882	0.0132	2.328e-11	0.000101384	44.6465
rs635634	C	T	0.8079	-0.0772	0.0134	9.179e-09	7.5373e-05	33.1912
SNP, single nucleotide polymorphism; EAF, effect allele frequency; SE, standard error; p-val, p-value; F, F-statistic.

## Sheet: TABLE S7
TABLE S7 The characteristic of instrumental variables for the exposure of ischemic stroke and the outcome of iron deficiency anemia.
SNP	Effect_allele.exposure	Other_allele.exposure	Effect_allele.outcome	Other_allele.outcome	Beta.exposure	Beta.outcome	EAF.exposure	EAF.outcome	Palindromic	Ambiguous	SE.outcome	p-val.outcome	SE.exposure	p-val.exposure
rs11242678	T	C	T	C	0.0723	-0.011661	0.255	0.307344	FALSE	FALSE	0.0127944	0.362075	0.0114	2.7e-10
rs2066864	A	G	A	G	0.0634	-0.00747701	0.2452	0.30098	FALSE	FALSE	0.0128801	0.561571	0.0115	3.51e-08
rs2107595	A	G	A	G	0.0882	0.0162117	0.1673	0.193388	FALSE	FALSE	0.0149997	0.279787	0.0132	2.33e-11
rs2634074	A	T	A	T	-0.0941	0.00284173	0.7877	0.763141	TRUE	FALSE	0.0138824	0.837806	0.0121	5.91e-15
rs473238	C	T	C	T	-0.0831	-0.000112526	0.8674	0.761209	FALSE	FALSE	0.0140192	0.993596	0.0147	1.65e-08
rs4942561	T	G	T	G	0.0655	-0.00515994	0.759	0.758064	FALSE	FALSE	0.0138235	0.708946	0.0116	1.77e-08
rs635634	C	T	C	T	-0.0772	0.0171754	0.8079	0.79768	FALSE	FALSE	0.0147141	0.243099	0.0134	9.18e-09
SNP, single nucleotide polymorphism; EAF, effect allele frequency; SE, standard error; p-val, p-value.

## Sheet: TABLE S8
TABLE S8 The characteristic of instrumental variables for the exposure of large artery stroke.
SNP	Effect_allele	Other_allele	EAF	Beta	SE	p-val	R2	F	Note
rs180789	G	A	0.2758	0.1311	0.026	4.559e-07	2.04836e-05	25.4248
rs67401230	T	C	0.1088	0.1676	0.0331	4.173e-07	2.06556e-05	25.6384
rs56393506	T	C	0.1656	0.1655	0.0314	1.394e-07	2.23812e-05	27.7802
rs2107595	A	G	0.1684	0.1759	0.0274	1.43e-10	3.32026e-05	41.2126
rs78957137	A	T	0.0426	0.2808	0.0541	2.16e-07	2.17043e-05	26.9401
rs10760966	A	G	0.1974	-0.1462	0.0278	1.417e-07	2.22819e-05	27.657
rs476762	A	T	0.1336	0.1663	0.0301	3.424e-08	2.45922e-05	30.5247
rs142395500	A	G	0.0235	0.3966	0.0749	1.211e-07	2.25885e-05	28.0376
rs11670056	T	C	0.0776	0.2246	0.0435	2.479e-07	2.14777e-05	26.6588
SNP, single nucleotide polymorphism; EAF, effect allele frequency; SE, standard error; p-val, p-value; F, F-statistic.

## Sheet: TABLE S9
TABLE S9 The characteristic of instrumental variables for the exposure of large artery stroke and the outcome of iron deficiency anemia.
SNP	Effect_allele.exposure	Other_allele.exposure	Effect_allele.outcome	Other_allele.outcome	Beta.exposure	Beta.outcome	EAF.exposure	EAF.outcome	Palindromic	Ambiguous	SE.outcome	p-val.outcome	SE.exposure	p-val.exposure
rs10760966	A	G	A	G	-0.1462	0.024027	0.1974	0.212837	FALSE	FALSE	0.0144188	0.0956401	0.0278	1.417e-07
rs11670056	T	C	T	C	0.2246	0.0395552	0.0776	0.0326107	FALSE	FALSE	0.0333969	0.236256	0.0435	2.479e-07
rs142395500	A	G	A	G	0.3966	0.0429246	0.0235	0.0209741	FALSE	FALSE	0.04161	0.302263	0.0749	1.211e-07
rs180789	G	A	G	A	0.1311	-0.00146545	0.2758	0.193832	FALSE	FALSE	0.0150502	0.922432	0.026	4.559e-07
rs2107595	A	G	A	G	0.1759	0.0162117	0.1684	0.193388	FALSE	FALSE	0.0149997	0.279787	0.0274	1.43e-10
rs476762	A	T	A	T	0.1663	0.000136245	0.1336	0.238788	TRUE	FALSE	0.0140193	0.992246	0.0301	3.424e-08
rs56393506	T	C	T	C	0.1655	0.000379198	0.1656	0.186768	FALSE	FALSE	0.0153631	0.980308	0.0314	1.394e-07
rs67401230	T	C	T	C	0.1676	0.0254611	0.1088	0.135719	FALSE	FALSE	0.0172763	0.140546	0.0331	4.173e-07
rs78957137	A	T	A	T	0.2808	0.0667669	0.0426	0.0321955	TRUE	FALSE	0.0337491	0.0478917	0.0541	2.16e-07
SNP, single nucleotide polymorphism; EAF, effect allele frequency; SE, standard error; p-val, p-value.

## Sheet: TABLE S10
TABLE S10 The characteristic of instrumental variables for the exposure of cardioembolic stroke.
SNP	Effect_allele	Other_allele	EAF	Beta	SE	p-val	R2	F	Note
rs12932445	C	T	0.1805	0.1758	0.0245	6.88e-13	0.000124561	51.4877
rs146390073	T	C	0.0215	0.6688	0.1195	2.199e-08	7.57799e-05	31.3224
rs6838973	T	C	0.4341	-0.1079	0.0196	3.584e-08	7.33212e-05	30.306
rs2466455	T	C	0.7826	-0.2992	0.0222	2.752e-41	0.000439296	181.642
SNP, single nucleotide polymorphism; EAF, effect allele frequency; SE, standard error; p-val, p-value; F, F-statistic.

[truncated: 3 more sheets: TABLE S11, TABLE S12, TABLE S13]
